# Supplementary material for: Rapid assessment of noma: Reporting on forgotten and neglected disease in Ethiopia
Source: PLoS Negl Trop Dis. 2024 Dec 13;18(12):e0012696. doi: 10.1371/journal.pntd.0012696 (PMC11676800; doi:10.1371/journal.pntd.0012696)
Supplement: S1 Data — (XLSX) [file pntd.0012696.s001.xlsx]

## Sheet: National Noma assessment que...
Age at admission	Sex	Address description	Country	Region	Clinical Diagnosis (staging) of the diseases	Outcome	Treated successfully with no sequalae (scaring or defect)	Treated with permanent sequalae	Referred	Deceased	Hospitalized and constructive surgery done	_submission_time	_validation_status	_notes	_status
13	Female		Ethiopia	SNNPR	Not stated on the record		No	Not stated	Not stated	No	Yes	2022-10-17T20:26:51			submitted_via_web
36	Female		Ethiopia	Amhara	Not stated on the record		Not stated	Not stated	Not stated	No	Yes	2022-10-17T20:27:08			submitted_via_web
15	Female		Ethiopia	Oromia	Not stated on the record		Not stated	Not stated	Not stated	Not stated	Yes	2022-10-17T20:27:20			submitted_via_web
22	Male		Ethiopia	Oromia	Not stated on the record		Not stated	Not stated	Not stated	Not stated	Yes	2022-10-17T20:27:32			submitted_via_web
12	Male		Ethiopia	Afar	Not stated on the record		Not stated	Not stated	Not stated	Not stated	Yes	2022-10-17T20:27:50			submitted_via_web
20	Male		Ethiopia	Somali	Not stated on the record		Not stated	Not stated	Not stated	Not stated	Yes	2022-10-17T20:28:00			submitted_via_web
18	Female		Ethiopia	Amhara	Not stated on the record		Not stated	Not stated	Not stated	Not stated	Not stated	2022-10-17T20:28:09			submitted_via_web
33	Female		Ethiopia	Amhara	Not stated on the record		Not stated	Not stated	Not stated	Not stated	Yes	2022-10-17T20:28:18			submitted_via_web
35	Female		Ethiopia	Amhara	Not stated on the record		Not stated	Not stated	Not stated	Not stated	Not stated	2022-10-17T20:28:28			submitted_via_web
37	Male		Ethiopia	Amhara	Not stated on the record		Not stated	Not stated	Not stated	Not stated	Yes	2022-10-17T20:28:41			submitted_via_web
53	Female		Ethiopia	Oromia	Not stated on the record		Not stated	Not stated	Not stated	Not stated	Not stated	2022-10-17T20:29:21			submitted_via_web
16	Female		Ethiopia	Oromia	Not stated on the record		Not stated	Not stated	Not stated	Not stated	Not stated	2022-10-17T20:29:34			submitted_via_web
34	Female		Ethiopia	Amhara			Not stated	Not stated	Not stated		Yes	2022-11-02T00:29:21			submitted_via_web
18	Male		Ethiopia	Amhara	Not stated on the record		Not stated	Not stated	Not stated	Not stated	Not stated	2022-11-02T01:23:04			submitted_via_web
4	Female		Ethiopia	Amhara	Not stated on the record		Not stated	Not stated	Not stated	Not stated	Yes	2022-11-02T01:23:04			submitted_via_web
47	Male		Ethiopia	Amhara	Not stated on the record		Not stated	Not stated	Not stated	Not stated	Yes	2022-11-02T01:23:05			submitted_via_web
18	Male		Ethiopia	Oromia	Not stated on the record		Not stated	Not stated	Not stated	Not stated	Yes	2022-11-02T01:23:05			submitted_via_web
27	Female		Sudanese	Gambella	Not stated on the record		Not stated	Not stated	Not stated	Not stated	Yes	2022-11-02T01:23:06			submitted_via_web
22	Female		Ethiopia	Addis Ababa town	Not stated on the record		Not stated	Not stated	Not stated	Not stated	Yes	2022-11-02T01:23:06			submitted_via_web
18	Female		Ethiopia	Somali	Not stated on the record		Not stated	Not stated	Not stated	Not stated	Yes	2022-11-02T01:23:07			submitted_via_web
23	Male		South Sudan(Maban)		Not stated on the record		Not stated	Not stated	Not stated	No	Yes	2022-11-02T01:23:07			submitted_via_web
23	Male		Ethiopia	Addis Ababa town	Not stated on the record		Not stated	Not stated	Not stated	No	Yes	2022-11-02T01:23:08			submitted_via_web
26	Male		Ethiopia	Amhara	Not stated on the record		Not stated	Not stated	Not stated	Not stated	Yes	2022-11-02T02:37:35			submitted_via_web
26	Male		Ethiopia	Afar	Not stated on the record		Not stated	Not stated	Not stated	No	Yes	2022-11-02T02:37:36			submitted_via_web
40	Female		Ethiopia	Amhara	Not stated on the record		Not stated	Not stated	Not stated	No	Yes	2022-11-02T02:37:36			submitted_via_web
30	Female		Ethiopia	Somali	Not stated on the record		Not stated	Not stated	Not stated	No	Yes	2022-11-02T02:37:36			submitted_via_web
51	Male		Ethiopia	Amhara	Not stated on the record		Not stated	Not stated	Not stated	No	Yes	2022-11-02T02:37:37			submitted_via_web
50	Female		Ethiopia	Afar	Not stated on the record		Not stated	Not stated	Not stated	No	Yes	2022-11-02T02:37:37			submitted_via_web
25	Male		Ethiopia	Tigray	Not stated on the record		Not stated	Not stated	Not stated	No	Yes	2022-11-02T02:37:37			submitted_via_web
51	Male		Ethiopia	Amhara	Not stated on the record		Not stated	Not stated	Not stated	No	Yes	2022-11-02T02:37:38			submitted_via_web
15	Female		Ethiopia	Somali	Not stated on the record		Not stated	Not stated	Not stated	No	Yes	2022-11-02T02:37:38			submitted_via_web
23	Male		Ethiopia	Amhara	Not stated on the record		Not stated	Not stated	Not stated	No	Yes	2022-11-02T02:37:39			submitted_via_web
35	Female		Ethiopia	Amhara	Not stated on the record		Not stated	Not stated	Not stated	No	Yes	2022-11-02T02:37:39			submitted_via_web
50	Female		Ethiopia	Oromia	Not stated on the record		Not stated	Not stated	Not stated	No	Yes	2022-11-02T02:37:39			submitted_via_web
20	Female		Ethiopia	Oromia	Not stated on the record		Not stated	Not stated	Not stated	No	Yes	2022-11-02T02:37:40			submitted_via_web
20	Female		Ethiopia	Addis Ababa town	Not stated on the record		Not stated	Not stated	Not stated	No	Yes	2022-11-02T02:37:40			submitted_via_web
35	Male		Ethiopia	Amhara	Not stated on the record		Not stated	Not stated	Not stated	Not stated	Yes	2022-11-02T02:37:41			submitted_via_web
11	Male		Ethiopia	Amhara	Not stated on the record		Not stated	Not stated	Not stated	No	Yes	2022-11-02T02:37:41			submitted_via_web
35	Female		Ethiopia	Amhara	Not stated on the record		Not stated	Not stated	Not stated	No	Yes	2022-11-02T02:37:41			submitted_via_web
27	Female		Ethiopia	Amhara	Not stated on the record		Not stated	Not stated	Not stated	No	Yes	2022-11-02T02:37:42			submitted_via_web
23	Male		Ethiopia	Amhara	Not stated on the record		Not stated	Not stated	Not stated	Not stated	Yes	2022-11-02T02:37:42			submitted_via_web
31	Female		Ethiopia	Gambella	Not stated on the record		Not stated	Not stated	Not stated	Not stated	Yes	2022-11-02T03:07:48			submitted_via_web
23	Female		Ethiopia	Gambella	Not stated on the record		Not stated	Not stated	Not stated	No	Yes	2022-11-02T03:07:49			submitted_via_web
22	Female		Ethiopia	Amhara	Not stated on the record		Not stated	Not stated	Not stated	Not stated	Yes	2022-11-02T03:07:49			submitted_via_web
39	Male		Ethiopia	Amhara	Not stated on the record		Not stated	Not stated	Not stated	No	Yes	2022-11-02T03:07:49			submitted_via_web
47	Male		Ethiopia	Amhara	Not stated on the record		Not stated	Not stated	Not stated	No	Yes	2022-11-02T03:07:50			submitted_via_web
55	Male		Ethiopia	Tigray	Not stated on the record		Not stated	Not stated	Not stated	No	Yes	2022-11-02T03:07:51			submitted_via_web
20	Female		Ethiopia	Afar	Not stated on the record		Not stated	Not stated	Not stated	Not stated	Yes	2022-11-02T03:07:51			submitted_via_web
22	Female		Ethiopia	SNNPR	Not stated on the record		Not stated	Not stated	Not stated	Not stated	Yes	2022-11-02T03:34:08			submitted_via_web
25	Male		Ethiopia	SNNPR	Not stated on the record		Not stated	Not stated	Not stated	Not stated	Yes	2022-11-02T03:34:09			submitted_via_web
24	Male		Ethiopia	SNNPR	Not stated on the record		Not stated	Not stated	Not stated	No	Yes	2022-11-02T12:20:51			submitted_via_web
30	Female		Ethiopia	Afar	Not stated on the record		Not stated	Not stated	Not stated	No	Yes	2022-11-02T12:20:52			submitted_via_web
40	Male		Ethiopia	Somali	Not stated on the record		Not stated	Not stated	Not stated	Not stated	Yes	2022-11-02T12:20:52			submitted_via_web
25	Male		Ethiopia	SNNPR	Not stated on the record		Not stated	Not stated	Not stated	No	Yes	2022-11-02T12:20:52			submitted_via_web
16	Female		Ethiopia	Amhara	Not stated on the record		Not stated	Not stated	Not stated	Not stated	Yes	2022-11-02T12:20:53			submitted_via_web
16	Male		Ethiopia	Amhara	Not stated on the record		Not stated	Not stated	Not stated	No	Yes	2022-11-02T12:20:53			submitted_via_web
15	Female		Ethiopia	Amhara	Not stated on the record		Not stated	Not stated	Not stated	No	Yes	2022-11-02T12:20:53			submitted_via_web
24	Female		Ethiopia	Gambella	Not stated on the record		Not stated	Not stated	Not stated	Not stated	Yes	2022-11-02T12:20:54			submitted_via_web
24	Female		Ethiopia	Amhara	Not stated on the record		Not stated	Not stated	Not stated	No	Yes	2022-11-04T08:28:07			submitted_via_web
23	Female		Ethiopia	Amhara	Not stated on the record		Not stated	Not stated	Not stated	No	Yes	2022-11-04T08:28:08			submitted_via_web
30	Male		Ethiopia	Oromia	Not stated on the record		Not stated	Not stated	Not stated	Not stated	Yes	2022-11-04T08:28:08			submitted_via_web
70	Male		Ethiopia	Somali	Not stated on the record		Not stated	Not stated	Not stated	No	Yes	2022-11-04T08:28:08			submitted_via_web
26	Female		Ethiopia	Somali	Not stated on the record		Not stated	Not stated	Not stated	No	Yes	2022-11-04T08:28:09			submitted_via_web
50	Male		Ethiopia	Somali	Not stated on the record		Not stated	Not stated	Not stated	No	Yes	2022-11-04T08:28:09			submitted_via_web
15	Male		Ethiopia	Somali	Not stated on the record		Not stated	Not stated	Not stated	Not stated	Not stated	2022-11-04T08:28:10			submitted_via_web
29	Female		Ethiopia	Amhara	Not stated on the record		Not stated	Not stated	Not stated	Not stated	Yes	2022-11-04T08:28:10			submitted_via_web
28	Male		Ethiopia	Amhara	Stage 5	Constructive surgey		Yes	No		yes
36	Female		Ethiopia	Amhara	Stage 5	Constructive surgey		Yes	No		yes
